# Supplementary material for: Structural Features and Phylogenetic Implications of 11 New Mitogenomes of Typhlocybinae (Hemiptera: Cicadellidae)
Source: Insects. 2021 Jul 28;12(8):678. doi: 10.3390/insects12080678 (PMC8396557; doi:10.3390/insects12080678)
Supplement: Supplementary file 1 [file insects-12-00678-s001.zip]

Archive with 1 entries (1 files):
- insects-1286606-supplementary.pdf
